# Supplementary material for: Analysis of human visual experience data
Source: J Vis. 2026 Jul 1;26(7):1. doi: 10.1167/jov.26.7.1 (PMC13354992; doi:10.1167/jov.26.7.1)
Supplement: Supplement 1 [file jovi-26-7-1_s001.zip]

Archive with 2 entries (2 files):
- supplement.html
- __MACOSX/._supplement.html
